# Supplementary material for: Proportion of active tuberculosis among HIV-infected children after antiretroviral therapy in Ethiopia: A systematic review and meta-analysis
Source: PLOS Glob Public Health. 2024 Aug 2;4(8):e0003528. doi: 10.1371/journal.pgph.0003528 (PMC11296650; doi:10.1371/journal.pgph.0003528)
Supplement: S2 Table — (XLSX) [file pgph.0003528.s004.xlsx]

## Sheet: Fassikaw 123
author	publicyear	region	desging	sample size	meanage	followuptimes	bytimefu	studysetting	bystudysetting		noevent	p1	seofp1
Author	Year	Region	Design	Sample size	Mean age	Events	Prevalence	Incidence/100 PPY	Follow up time	Study setting	noevent	Prop	seofp1
Muluget et.al [29]	2016	Amhara	Follow up	647	6	79	12.2	4.2	5	HT&HC	79	12.2102	1.51358
Kebede et . al [23]	2021	Benishangul	Cohort	421	8	52	12.4	5.9	5	HT	52	12.3515	1.60358
Tiruneh et.al [27]	2020	SNNRS	cohort	800	9	189	23.6	7.9	5	HT&HC	189	23.625	1.50182
Kebede et.al [4]	2021	Benishangul	Cohort	428	10.3	64	14.9	5.78	10	HT&HC	64	14.9533	1.17215
Tiruneh et.al [46]	2020	SNNRS	Cohort	844	9	113	13.4	3.36	5	HT&HC	113	13.3886	1.17215
Endalamaw et.al[43]	2018	Amhara	Cohort	352	6.7	34	9.6	2.63	13	HT	34	9.65909	1.57449
Tessu et.al [47]	2019	Oromia	Cohort	428	6	67	15.6	6.03	5	HT	67	15.6542	1.75641
Gebeyehu et.al [1]	2015	Amhara	Follow up	271	9.8	44	16.2	4.9	6	HT	63	8.73786	1.05167
Wubale et.al [48]	2020	Amhara	Cohort	408	6.3	42	10.3	------	15	HT&HC	44	19.9095	2.68611
Sissay et.al [26]	2022	Amhara	Follow up	349	7.3	25	7.2	-------		HT	42	10.2941	1.50444
